# Supplementary material for: Protein Crystallization in a Microfluidic Contactor with Nafion®117 Membranes
Source: Membranes (Basel). 2021 Jul 21;11(8):549. doi: 10.3390/membranes11080549 (PMC8398885; doi:10.3390/membranes11080549)
Supplement: Supplementary file 1 [file membranes-11-00549-s001.zip]

Archive with 1 entries (1 files):
- membranes-1279682-supplementary.pdf
